# Supplementary material for: Acute Kidney Injury in a Cohort of Critical Illness Patients Exposed to Non-Steroidal Anti-Inflammatory Drugs
Source: Pharmaceuticals (Basel). 2022 Nov 14;15(11):1409. doi: 10.3390/ph15111409 (PMC9693114; doi:10.3390/ph15111409)
Supplement: Supplementary file 1 [file pharmaceuticals-15-01409-s001.zip]

Archive with 1 entries (1 files):
- pharmaceuticals-1998723-supplementary.pdf
